# Supplementary material for: Overnight Immune Regulation and Subjective Measures of Sleep: A Three Night Observational Study in Adolescent Track and Field Athletes
Source: Front Sports Act Living. 2021 Sep 28;3:689805. doi: 10.3389/fspor.2021.689805 (PMC8506008; doi:10.3389/fspor.2021.689805)
Supplement: Supplementary file 1 [file Table_2.XLSX]

## Sheet: Sheet1
KINGS-NR	CODE	Tageszeit	Messtag	Wochentag	Training	AUSDATE	Uhr	Alter	Ges	Gr	Ge	BMI	AEB	AEB_KL	AEB_ML	AEB_EA	AEB_AE	AEB_MB	AEB_AM	AEB_EU	AEB_AB	Blut	Datum	Uhrzeit	HGB (7,1 - 10,2) mmol/l	HCT (35,0 - 55,0) %	WBC (3,5 - 10,0) 10^9/l	PLT (100 - 400) 10^9/l	RBC (3,50 - 5,50) 10^12/l	MCV (75,0 - 100,0) fl	MCH (1,54 - 2,16) fmol	MCHC (19,1 - 23,4) mmol	LYM (0,5 - 5,0) 10^9/l	MID (0,1 - 1,5) 10^9/l	GRAN (1,2 - 8,0) 10^9/l	GRAN% (35,0 - 80,0) %	LYM% (15,0 - 50,0) %	MID% (2,0 - 15,0) %	RDW% (11,0 - 16,0) %	RDWa (30,0 - 150,0) fl	PDW (0,1 - 99,9) fl	LPCR (0,1 - 99,9) %	S_D	S_Q	S_T	S_DO
KS001	CAL15	Pre	0	Do	F	2016-04-07	NA	16	m	193	76	20.4032		NA	NA	NA	NA	NA	NA	NA	NA		2016-04-07	07:14:00	9.5	42.4	7.9	110	5.19	81.7	1.84	22.5	3.5	0.9	3.5	45.1	45.2	9.7	14.3	51.9	16.2	32.9
KS001	CAL15	Post	1	Do	F	2016-04-07	16:25:00	16	m	193	76	20.4032		3.75	5.75	5.5	4	0.75	0.75	0.25	2		2016-04-07	16:25:00	9.3	40.8	8.2	106	5	81.5	1.86	22.8	3.2	0.7	4.3	52.6	39.2	8.2	14.2	51.3	15.1	30.8
KS001	CAL15	Pre	1	Fr	F	2016-04-08	07:15:00	16	m	193	76	20.4032		4.5	6	6	5	0	0.75	0	0.25		2016-04-08	07:17:00	9.2	40.7	6.3	82	4.97	82	1.84	22.5	2.7	0.6	3	48.1	43.3	8.6	14.6	53	14.8	29.8
KS001	CAL15	Post	2	Fr	F	2016-04-08	10:22:00	16	m	193	76	20.4032		4.25	6	5.75	4.5	0	0	0	0.5		2016-04-08	10:24:00	9.3	40.9	6.5	114	4.97	82.3	1.86	22.6	2.3	0.5	3.7	56.5	35.9	7.6	14.3	52.2	16.2	34.7
KS001	CAL15	Pre	2	Mo	F	2016-04-11	06:05:00	16	m	193	76	20.4032		5	6	5.5	6	0	0.5	0.25	0		2016-04-11	07:22:00	9.6	42.9	7.9	80	5.25	81.6	1.83	22.4	3.5	0.7	3.7	46.8	43.9	9.3	14.3	51.6	15.4	32.4	8	5	4	7
KS001	CAL15	Post	3	Mo	STA	2016-04-11	15:48:00	16	m	193	76	20.4032		4.25	6	5.75	4.25	0	0	0	1.5		2016-04-11	15:55:00	8.6	37.9	7.5	106	4.66	81.3	1.85	22.7	2.6	0.6	4.3	58.6	34.8	6.6	14.4	51.6	13.8	28
KS001	CAL15	Pre	3	Di	STA	2016-04-12	06:04:00	16	m	193	76	20.4032		5	5.5	5.5	5.75	0	0.5	0.25	0		2016-04-12	07:17:00	9.7	42.9	7.6	89	5.28	81.3	1.85	22.8	3.5	0.7	3.4	45.1	46.6	8.3	14.4	52	13.4	24.9	8.25	4	4	10
KS001	CAL15	Post	4	Di	SK	2016-04-12	16:20:00	16	m	193	76	20.4032		4.5	6	5.75	5	0	0	0	0		2016-04-12	16:24:00	8.7	38.4	8	133	4.67	82.2	1.86	22.6	2.1	0.8	5.1	64.5	27.2	8.3	14.4	52.5	16.2	34.8
KS001	CAL15	Pre	4	Mi	SK	2016-04-13	06:08:00	16	m	193	76	20.4032		5	5.5	5.75	5.75	0	0.5	0	0		2016-04-13	07:17:00	9.4	41.9	6.8	73	5.14	81.3	1.84	22.6	3.1	0.6	3.1	46.4	46.2	7.4	14.1	51	13.9	26.4	7.75	5	5	8
KS001	CAL15	Post	5	Mi	K	2016-04-13	15:15:00	16	m	193	76	20.4032		4.5	5.75	6	5	0	0	0.25	0.5		2016-04-13	15:19:00	9.4	41.9	8.4	77	5.1	82.2	1.84	22.4	3.5	0.6	4.3	50.9	41.6	7.5	14.5	53.1	13.7	28
KS001	CAL15	Pre	5	Do	K	2016-04-14	06:06:00	16	m	193	76	20.4032		5.25	5	NA	6	NA	1	0	0		2016-04-14	07:16:00	10.4	47	9.8	58	5.72	82.1	1.83	22.3	4.9	0.9	4	41.6	50.7	7.7	14.8	53.5	14.4	28.1	8.5	5	4	10
KS001	CAL15	Post	6	Do	SCH	2016-04-14	17:30:00	16	m	193	76	20.4032		4	5.75	6	4.25	0	0.5	0	0.75		2016-04-14	17:37:00	9.5	42.6	7.7	87	5.17	82.4	1.84	22.3	2.8	0.6	4.3	55.9	36.7	7.4	14.6	53.2	14	26.5
KS001	CAL15	Pre	6	Fr	SCH	2016-04-15	06:08:00	16	m	193	76	20.4032		5	4.25	5.5	4.5	0	0.75	0.25	0.5		NA	NA	NA	NA	NA	NA	NA	NA	NA	NA	NA	NA	NA	NA	NA	NA	NA	NA	NA	NA	7.5	4	5	6
KS002	JWJ02	Pre	0	Do	F	2016-04-07	NA	17	m	185	75	21.9138		NA	NA	NA	NA	NA	NA	NA	NA		2016-04-07	07:09:00	10.2	44.2	7.6	126	5.4	81.7	1.89	23.1	3.6	0.7	3.3	43.8	47.9	8.3	14.2	51.7	12.3	19.1
KS002	JWJ02	Post	1	Do	F	2016-04-07	NA	17	m	185	75	21.9138		NA	NA	NA	NA	NA	NA	NA	NA		2016-04-07	11:32:00	10.2	45.5	9	140	5.54	82	1.85	22.6	3.6	0.9	4.5	50.7	40.5	8.8	14.4	52.5	12.7	20.2
KS002	JWJ02	Pre	1	Fr	F	2016-04-08	07:00:00	17	m	185	75	21.9138		3.75	4.25	5.5	3.5	1	0	0	0.75		2016-04-08	07:08:00	9.7	42.1	7.6	103	5.15	81.6	1.88	23	3.6	0.7	3.3	44.1	47.2	8.7	14.2	51.6	12.7	21.3
KS002	JWJ02	Post	2	Fr	F	2016-04-08	14:30:00	17	m	185	75	21.9138		4.25	4.5	5.5	2.75	0.75	0	0	1.5		2016-04-08	14:35:00	8.9	38.7	10.2	131	4.72	82	1.88	23	3.8	0.7	5.7	55.5	37.2	7.3	14.1	51.7	13.3	23.7
KS002	JWJ02	Pre	2	Mo	F	2016-04-11	05:50:00	17	m	185	75	21.9138		5.5	4	5.5	5.25	0	0	0	0		2016-04-11	07:10:00	9.6	42	7.8	118	5.15	81.5	1.86	22.8	3.5	0.7	3.6	46.3	45.5	8.2	14.1	51.1	11.7	20.2	9	4	3	15
KS002	JWJ02	Post	3	Mo	STA	2016-04-11	15:48:00	17	m	185	75	21.9138		4.5	4.5	5.75	3.25	2.25	0	0.5	1.75		2016-04-11	15:51:00	8.6	37.2	8.1	141	4.54	82	1.89	23.1	2.5	0.7	4.9	60.8	31.3	7.9	14	51.1	12.1	20.2
KS002	JWJ02	Pre	3	Di	STA	2016-04-12	05:50:00	17	m	185	75	21.9138		5	5	6	3.75	1.75	0	0.25	1.25		2016-04-12	07:13:00	9.3	40.5	7.3	133	4.98	81.4	1.88	23	3.3	0.6	3.4	47	45.2	7.8	14.1	50.9	12.3	20.1	8.5	4	3	10
KS002	JWJ02	Post	4	Di	SK_K	2016-04-12	15:50:00	17	m	185	75	21.9138		5.25	5	5.75	3	3	0	0.25	3		2016-04-12	15:53:00	9.1	39.9	11.4	113	4.85	82.3	1.88	22.9	3.1	1	7.3	64.4	27.9	7.7	14.9	54.3	12.8	22.2
KS002	JWJ02	Pre	4	Mi	SK_K	2016-04-13	05:50:00	17	m	185	75	21.9138		5	5	6	3.75	1.75	0	0	1.25		2016-04-13	07:22:00	8.8	37.9	6.5	117	4.65	81.4	1.89	23.2	3	0.6	2.9	45.1	47	7.9	14.1	51.1	15.2	29.4	8.25	4	3	10
KS002	JWJ02	Post	5	Mi	F	2016-04-13	12:40:00	17	m	185	75	21.9138		5.5	4.75	5.75	4.25	2	0	0	0.5		2016-04-13	12:43:00	9.4	41.3	9.2	68	4.99	82.9	1.89	22.8	4.7	0.7	3.8	41.5	50.9	7.6	14.5	53.6	14.4	27.1
KS002	JWJ02	Pre	5	Do	F	2016-04-14	05:50:00	17	m	185	75	21.9138		3.75	4.25	4.75	4	3	0	0.75	2		2016-04-14	07:18:00	9.7	42.5	7.6	106	5.19	81.9	1.88	22.9	3.7	0.7	3.2	43	49.3	7.7	14.4	52.2	11.5	16.8	8	4	3	10
KS002	JWJ02	Post	6	Do	SCH_2	2016-04-14	17:10:00	17	m	185	75	21.9138		4.5	4	5.75	3.25	3	0	0	1.5		2016-04-14	17:10:00	8.8	38.3	15.4	104	4.69	81.6	1.88	23.1	3	1	11.4	73.7	19.9	6.4	14	50.7	13.5	24.2
KS002	JWJ02	Pre	6	Fr	SCH_2	2016-04-15	NA	17	m	185	75	21.9138		NA	NA	NA	NA	NA	NA	NA	NA		NA	NA	NA	NA	NA	NA	NA	NA	NA	NA	NA	NA	NA	NA	NA	NA	NA	NA	NA	NA	NA	NA	NA	NA
KS003	IOM20	Pre	0	Do	F	2016-04-07	NA	15	w	161	58	22.3757		NA	NA	NA	NA	NA	NA	NA	NA		2016-04-07	09:13:00	8	36.5	5.5	169	4.36	83.6	1.83	21.9	2.3	0.5	2.7	49	42.3	8.7	13.7	51.6	11.5	16.3
KS003	IOM20	Post	1	Do	F	2016-04-07	16:35:00	15	w	161	58	22.3757		4.25	5	5	4	0.75	0.5	0.5	1		2016-04-07	16:36:00	8.4	38	6.3	169	4.54	83.7	1.86	22.2	2.7	0.5	3.1	48.9	42.8	8.3	13.8	52.5	11.4	16.9
KS003	IOM20	Pre	1	Fr	F	2016-04-08	08:35:00	15	w	161	58	22.3757		5	5	5.75	5	1	0.75	0.5	1		2016-04-08	08:43:00	8.4	38.2	5.4	144	4.54	84	1.85	22	2.6	0.5	2.3	43.4	49	7.6	14.2	53.8	11.1	16.7
KS003	IOM20	Post	2	Fr	F	2016-04-08	10:15:00	15	w	161	58	22.3757		4	5	5.5	4	1	0.5	0.25	1.75		2016-04-08	10:19:00	8.2	37.5	5.9	139	4.44	84.6	1.84	21.8	2.4	0.6	2.9	49.4	41.6	9	14.6	55.4	11.7	17.7
KS003	IOM20	Pre	2	Mo	F	2016-04-11	06:10:00	15	w	161	58	22.3757		5	5	5.75	5	0	0.25	0.25	0.25		2016-04-11	09:11:00	7.8	35.7	6.3	153	4.26	83.8	1.84	22	2.9	0.7	2.7	43.5	47.4	9.1	13.8	51.9	11.2	17.8	7	5	NA	5
KS003	IOM20	Post	3	Mo	STA	2016-04-11	16:10:00	15	w	161	58	22.3757		3	5	5.5	1.5	3	1	0.25	4.75		2016-04-11	16:07:00	8	36.9	7.4	199	4.37	84.3	1.84	21.8	3.5	0.7	3.2	43.8	47	9.2	14.2	54	10.1	11.9
KS003	IOM20	Pre	3	Di	STA	2016-04-12	06:10:00	15	w	161	58	22.3757		4.5	5	5.75	5	0.75	0.5	0	1		2016-04-12	09:22:00	7.7	35	5.7	147	4.14	84.4	1.86	22.1	2.3	0.7	2.7	49	41.3	9.7	14.3	54.2	9.9	10.8	7.25	5	5	10
KS003	IOM20	Post	4	Di	SK	2016-04-12	17:05:00	15	w	161	58	22.3757		3	4.25	4.25	2	2.25	1.25	0.75	3.25		2016-04-12	17:09:00	8.1	37.3	6.6	217	4.43	84.3	1.84	21.8	2.1	0.5	4	60.1	32.9	7	14	53.6	10.4	13.6
KS003	IOM20	Pre	4	Mi	SK	2016-04-13	06:20:00	15	w	161	58	22.3757		4.25	4.75	5.5	4.75	1.25	0	0.25	1.25		2016-04-13	08:23:00	7.7	34.8	4.4	140	4.14	84.2	1.85	22	1.8	0.4	2.2	50.5	41.7	7.8	14.1	53.4	10.5	14.4	7.25	5	5	10
KS003	IOM20	Post	5	Mi	K	2016-04-13	10:26:00	15	w	161	58	22.3757		4	5	5.25	3.5	1	0.25	0.25	1.75		2016-04-13	10:31:00	7.7	35.2	4.6	188	4.16	84.4	1.84	21.8	2	0.5	2.1	47.7	44.3	8	14.2	54.2	10.1	11.3
KS003	IOM20	Pre	5	Do	K	2016-04-14	06:15:00	15	w	161	58	22.3757		4.75	5	5.5	4.75	0.25	0	0	0.5		2016-04-14	09:18:00	7.8	35.4	6	135	4.22	83.8	1.86	22.2	2.4	0.6	3	50.8	41.1	8.1	13.9	52.1	11.3	17	7.25	5	5	5
KS003	IOM20	Post	6	Do	SCH	2016-04-14	16:30:00	15	w	161	58	22.3757		3.5	4.75	5	2.5	1.75	0.75	0.5	2.75		2016-04-14	17:00:00	7.8	35.7	7.6	173	4.21	84.7	1.85	21.8	2.1	0.6	4.9	64.6	27.5	7.9	14.4	55.3	11.1	16.5
KS003	IOM20	Pre	6	Fr	SCH	2016-04-15	NA	15	w	161	58	22.3757		NA	NA	NA	NA	NA	NA	NA	NA		NA	NA	NA	NA	NA	NA	NA	NA	NA	NA	NA	NA	NA	NA	NA	NA	NA	NA	NA	NA	NA	NA	NA	NA
KS004	YML30	Pre	0	Do	F	2016-04-07	NA	16	m	187	75	21.4476		NA	NA	NA	NA	NA	NA	NA	NA		2016-04-07	07:12:00	10.2	44.3	8.4	149	5.36	82.5	1.89	23	4.4	0.7	3.3	39.9	53.3	6.8	14.4	52.6	12.7	23
KS004	YML30	Post	1	Do	F	2016-04-07	NA	16	m	187	75	21.4476		NA	NA	NA	NA	NA	NA	NA	NA		2016-04-07	11:34:00	11.1	48.7	10.1	130	5.86	82.9	1.89	22.8	4.5	0.9	4.7	47	45.2	7.8	14.4	53.1	13.3	23.8
KS004	YML30	Pre	1	Fr	F	2016-04-08	07:10:00	16	m	187	75	21.4476		5.25	5.5	5.75	5	0.75	0.5	0.75	0.5		2016-04-08	07:05:00	9.3	41	7.8	135	4.98	82.3	1.87	22.7	3.8	0.6	3.4	43.9	48.4	7.7	14.2	52.3	12.1	19.5
KS004	YML30	Post	2	Fr	F	2016-04-08	13:54:00	16	m	187	75	21.4476		5	6	5.75	4.5	1	0	0	1.5		2016-04-08	14:05:00	8.8	37.6	7.1	126	4.57	82.3	1.93	23.4	2.9	0.6	3.6	51.8	41.4	6.8	14	51	12.2	18.8
KS004	YML30	Pre	2	Mo	F	2016-04-11	06:25:00	16	m	187	75	21.4476		5	5.25	4.25	4.25	0	1.75	1.75	0.5		2016-04-11	07:17:00	9.5	40.9	7.4	115	4.97	82.2	1.91	23.2	3.6	0.5	3.3	44.6	48.7	6.7	14	50.9	12.1	20.7	8.5	4	3	30
KS004	YML30	Post	3	Mo	STA	2016-04-11	15:45:00	16	m	187	75	21.4476		3.25	3.75	2	2.5	3.25	2.75	3	3.5		2016-04-11	15:48:00	9.9	43.2	10.2	168	5.21	82.9	1.89	22.8	3.5	0.8	5.9	58.2	34.5	7.3	14.1	52.2	13.2	22.9
KS004	YML30	Pre	3	Di	STA	2016-04-12	06:20:00	16	m	187	75	21.4476		4.25	5.5	5.75	5	0.75	0	0	1		2016-04-12	07:15:00	9.1	40	7.2	134	4.84	82.5	1.88	22.8	3.7	0.6	2.9	40.4	52.2	7.4	14.3	52.3	12.2	19.6	8.5	4	4	10
KS004	YML30	Post	4	Di	SK_K	2016-04-12	16:15:00	16	m	187	75	21.4476		3.25	6	6	2.25	2.5	0	0	4		2016-04-12	16:26:00	8.3	36.3	9.2	120	4.4	82.4	1.89	23	3.6	0.8	4.8	52.9	39.4	7.7	14.4	52.6	13	23.3
KS004	YML30	Pre	4	Mi	SK_K	2016-04-13	06:30:00	16	m	187	75	21.4476		4.5	6	6	4	1	0	0	1.25		2016-04-13	07:20:00	8.9	38	8	86	4.61	82.4	1.93	23.4	4.1	0.5	3.4	42.2	50.9	6.9	14	51.4	12.9	23.2	8	4	4	10
KS004	YML30	Post	5	Mi	F	2016-04-13	12:00:00	16	m	187	75	21.4476		4.75	6	6	5	0.25	0	0.5	0.75		2016-04-13	12:09:00	9.1	40.1	7.2	116	4.79	83.6	1.9	22.7	3.6	0.6	3	42.2	50.7	7.1	14.4	53.5	13.4	23.5
KS004	YML30	Pre	5	Do	F	2016-04-14	06:20:00	16	m	187	75	21.4476		6	6	6	6	0	0	0	0		2016-04-14	07:14:00	10.1	44.3	8.4	133	5.37	82.5	1.88	22.8	4	0.4	4	47.3	47.4	5.3	14.2	51.9	12	20.3	8.5	5	5	20
KS004	YML30	Post	6	Do	SCH_2	2016-04-14	16:55:00	16	m	187	75	21.4476		2.25	6	5.75	2	3	1	0	5		2016-04-14	16:58:00	9.4	41.1	11.8	114	4.96	82.7	1.91	23.1	3.3	0.9	7.6	64.4	28.5	7.1	13.9	51.1	13.8	26.3
KS004	YML30	Pre	6	Fr	SCH_2	2016-04-15	NA	16	m	187	75	21.4476		NA	NA	NA	NA	NA	NA	NA	NA		NA	NA	NA	NA	NA	NA	NA	NA	NA	NA	NA	NA	NA	NA	NA	NA	NA	NA	NA	NA	NA	NA	NA	NA
KS005	KJA30	Pre	0	Do	F	2016-04-07	NA	15	w	170	63	21.7993		NA	NA	NA	NA	NA	NA	NA	NA		2016-04-07	07:21:00	9.2	41.6	9.4	143	4.98	83.5	1.85	22.2	4.3	0.8	4.3	46.1	45.6	8.3	13.9	51.9	11.9	18.6
KS005	KJA30	Post	1	Do	F	2016-04-07	16:40:00	15	w	170	63	21.7993		4.25	4.25	5	3.5	1.75	1.25	1	1.5		2016-04-07	16:44:00	8.4	37.1	10.8	172	4.48	82.8	1.87	22.6	4.2	0.8	5.8	53.4	38.9	7.7	13.5	50	12.1	19.3
KS005	KJA30	Pre	1	Fr	F	2016-04-08	07:15:00	15	w	170	63	21.7993		5	5	5	5.25	0.75	0.75	1	0.5		2016-04-08	07:14:00	7.7	34.5	10.9	118	4.16	83	1.85	22.3	4.8	0.9	5.2	47.7	44.5	7.8	14.1	52.6	13.7	24.3
KS005	KJA30	Post	2	Fr	F	2016-04-08	11:15:00	15	w	170	63	21.7993		5	4.75	5.25	4.25	0.5	0.5	1	0.25		2016-04-08	11:19:00	8	36.1	8.4	155	4.32	83.5	1.85	22.2	3.1	0.6	4.7	56.4	36.8	6.8	13.8	52.1	13	22.6
KS005	KJA30	Pre	2	Mo	F	2016-04-11	06:00:00	15	w	170	63	21.7993		5.25	5.25	5.75	5.75	0	0.5	1	0.75		2016-04-11	07:15:00	8.2	36.6	8.9	120	4.44	82.3	1.84	22.5	3.4	0.6	4.9	54.9	38.3	6.8	13.8	50.8	11.5	17.3	7.5	4	3	30
KS005	KJA30	Post	3	Mo	STA	2016-04-11	16:45:00	15	w	170	63	21.7993		5	5.25	5	4.25	1.25	0	1.5	1		2016-04-11	16:45:00	7.7	34.5	11.5	129	4.14	83.4	1.87	22.4	3.6	0.9	7	61.3	32	6.7	14	52.3	12.4	20.2
KS005	KJA30	Pre	3	Di	STA	2016-04-12	06:00:00	15	w	170	63	21.7993		5	5.25	5.5	5.25	0	0.5	1	0.25		2016-04-12	07:11:00	9	41.2	9	148	4.96	83	1.82	21.9	3.6	0.8	4.6	52	40.7	7.3	14	52.5	11.9	19	7.5	3	3	30
KS005	KJA30	Post	4	Di	SK	2016-04-12	17:00:00	15	w	170	63	21.7993		5.25	4.75	5.5	4.5	0.75	0	0.75	1.25		2016-04-12	17:07:00	6.6	29.5	7.6	127	3.53	83.6	1.88	22.5	3.1	0.6	3.9	51	41.5	7.5	14.1	52.6	11.6	17.5
KS005	KJA30	Pre	4	Mi	SK	2016-04-13	06:00:00	15	w	170	63	21.7993		5.25	4.25	5.5	5.25	0	0.5	0.75	0		2016-04-13	07:13:00	8.3	36.8	NA	83	4.44	83	1.87	22.5	NA	NA	NA	NA	NA	NA	14	52.1	13.9	25.7	7.25	4	4	2
KS005	KJA30	Post	5	Mi	K	2016-04-13	14:20:00	15	w	170	63	21.7993		6	5	5.75	5.25	1	0.25	0.5	0.5		2016-04-13	14:26:00	7.7	34.6	8.7	107	4.16	83.1	1.85	22.3	3.3	0.6	4.8	55.5	38.5	6	13.7	51.4	12.6	20.9
KS005	KJA30	Pre	5	Do	K	2016-04-14	06:00:00	15	w	170	63	21.7993		4.75	4	4.5	5	0	0.75	1.75	0		2016-04-14	07:08:00	8.1	36.2	7.8	128	4.38	82.7	1.85	22.4	3.4	0.5	3.9	49.7	43.6	6.7	13.9	51	12.5	20.7	7.5	4	4	30
KS005	KJA30	Post	6	Do	SCH	2016-04-14	17:00:00	15	w	170	63	21.7993		4.5	4.5	5.5	4	1.25	0.25	0.75	1.25		2016-04-14	17:08:00	7.7	33.9	8.9	98	4.07	83.4	1.89	22.6	3.1	0.8	5	56.9	35.5	7.6	13.9	52.3	12.3	21.3
KS005	KJA30	Pre	6	Fr	SCH	2016-04-15	06:00:00	15	w	170	63	21.7993		5.5	4.5	5.25	5.75	0.25	0.25	1.25	0.25		NA	NA	NA	NA	NA	NA	NA	NA	NA	NA	NA	NA	NA	NA	NA	NA	NA	NA	NA	NA	7.5	4	4	30
KS007	EEL15	Pre	0	Do	F	2016-04-07	NA	16	m	182	75	22.6422		NA	NA	NA	NA	NA	NA	NA	NA		2016-04-07	07:10:00	9.1	41.7	7.6	142	4.96	84.1	1.84	21.9	3.2	0.7	3.7	49.5	42.4	8.1	14.2	54.1	12.9	24.3
KS007	EEL15	Post	1	Do	F	2016-04-07	NA	16	m	182	75	22.6422		NA	NA	NA	NA	NA	NA	NA	NA		2016-04-07	11:35:00	8.7	39	7.1	150	4.69	83.2	1.86	22.3	2.5	0.5	4.1	57.4	35.6	7	13.8	51.3	12.3	21.8
KS007	EEL15	Pre	1	Fr	F	2016-04-08	06:50:00	16	m	182	75	22.6422		4.25	4.75	4.5	4	1	0.25	1.25	1		2016-04-08	06:58:00	7.5	34	6.6	140	4.09	83.1	1.84	22.2	2.6	0.6	3.4	52.3	39.2	8.5	13.7	51.3	11.4	17.4
KS007	EEL15	Post	2	Fr	F	2016-04-08	13:54:00	16	m	182	75	22.6422		3.5	4.25	4.25	3.25	1.75	1	1.75	2		2016-04-08	14:03:00	9.7	44.7	12	160	5.29	84.5	1.84	21.8	3.6	1.1	7.3	60.9	30.6	8.5	14.2	54.6	12.1	20.3
KS007	EEL15	Pre	2	Mo	F	2016-04-11	05:05:00	16	m	182	75	22.6422		3.75	4	4.5	4	0	1	1	0.25		2016-04-11	07:05:00	8.3	37.3	7.3	171	4.49	83.1	1.86	22.3	3.1	0.7	3.5	49	42.7	8.3	13.8	51.9	12.3	20.8	7.25	4	4	30
KS007	EEL15	Post	3	Mo	STA	2016-04-11	15:45:00	16	m	182	75	22.6422		3	4	4.25	2.75	2.75	2.25	1.75	2.5		2016-04-11	15:46:00	8.5	38.1	13.8	140	4.54	83.8	1.86	22.2	3.7	1.1	9	65.5	26.8	7.7	14.1	53.2	13.1	23.6
KS007	EEL15	Pre	3	Di	STA	2016-04-12	05:05:00	16	m	182	75	22.6422		3.5	4.25	4.25	4	1.25	2.25	1.5	2		2016-04-12	07:02:00	8.9	40.4	7.7	155	4.82	83.8	1.86	22.2	3.1	0.7	3.9	50.6	41	8.4	13.8	52.3	12.4	20.5	7	4	4	20
KS007	EEL15	Post	4	Di	SK_K	2016-04-12	15:50:00	16	m	182	75	22.6422		3.25	3.5	4	3.25	2.5	2	1.75	2.5		2016-04-12	15:54:00	8.8	38.7	10.9	153	4.63	83.5	1.89	22.6	3.3	0.9	6.7	61.9	30.5	7.6	13.7	51.7	12.7	22.6
KS007	EEL15	Pre	4	Mi	SK_K	2016-04-13	05:05:00	16	m	182	75	22.6422		3.75	3.75	4.5	3.75	1.75	1.25	1.5	1		2016-04-13	07:07:00	8.1	36.2	7.1	122	4.14	87.4	1.96	22.4	2.6	0.8	3.7	52.1	37.3	10.6	14.3	56.7	14.9	30.5	7.75	4	4	15
KS007	EEL15	Post	5	Mi	F	2016-04-13	12:40:00	16	m	182	75	22.6422		4	4	4.75	3.75	1.25	1	1.25	1.25		2016-04-13	12:46:00	7.8	35	6.6	82	4.17	83.8	1.88	22.3	2.8	0.7	3.1	48	42.3	9.7	13.9	52.4	12.6	20.3
KS007	EEL15	Pre	5	Do	F	2016-04-14	05:05:00	16	m	182	75	22.6422		4.25	4	4.5	3.75	0.75	1.25	1.5	NA		2016-04-14	07:04:00	8.5	38.4	9.5	134	4.41	87.1	1.92	22.1	3.3	0.9	5.3	56	35.1	8.9	14.2	56	15.7	31.1	7.75	4	4	10
KS007	EEL15	Post	6	Do	SCH_K	2016-04-14	16:30:00	16	m	182	75	22.6422		3.5	4	4.25	3.5	2.75	1.25	1.5	2		2016-04-14	16:33:00	7.9	35	10.1	121	4.18	83.6	1.89	22.6	3.2	0.8	6.1	61	31.7	7.3	13.9	52.3	12	20.4
KS007	EEL15	Pre	6	Fr	SCH_K	2016-04-15	05:05:00	16	m	182	75	22.6422		4.25	4	4.75	3.75	1.5	1	1.25	1.5		NA	NA	NA	NA	NA	NA	NA	NA	NA	NA	NA	NA	NA	NA	NA	NA	NA	NA	NA	NA	7.25	2	4	25
KS008	ASS28	Pre	0	Do	F	2016-04-07	NA	17	m	197	80	20.6138		NA	NA	NA	NA	NA	NA	NA	NA		2016-04-07	07:07:00	8.5	38.1	7.5	131	4.38	86.9	1.93	22.2	3.3	0.9	3.3	45.2	44.7	10.1	14.1	55.3	14.7	29.1
KS008	ASS28	Post	1	Do	F	2016-04-07	NA	17	m	197	80	20.6138		NA	NA	NA	NA	NA	NA	NA	NA		2016-04-07	11:31:00	8.3	37.3	7.5	144	4.3	86.8	1.94	22.3	2.6	0.7	4.2	56.5	35.3	8.2	13.9	54.6	14.3	27.6
KS008	ASS28	Pre	1	Fr	F	2016-04-08	06:53:00	17	m	197	80	20.6138		4.25	3.75	3.5	3.5	2	1.25	0.75	2		2016-04-08	06:55:00	8.3	37.4	6.8	145	4.31	86.8	1.93	22.2	2.3	0.7	3.8	56.5	34.7	8.8	13.9	54.8	13.6	25
KS008	ASS28	Post	2	Fr	F	2016-04-08	14:33:00	17	m	197	80	20.6138		3.75	4.25	4	2.75	3	0.25	0.5	2		2016-04-08	14:33:00	9.3	41.2	13.9	127	4.69	87.8	1.97	22.5	3.9	1	9	64.8	28.2	7	14.2	56.4	13.9	27.7
KS008	ASS28	Pre	2	Mo	F	2016-04-11	05:40:00	17	m	197	80	20.6138		3.25	3.5	3.25	3.75	0.75	0	0	0.25		2016-04-11	07:07:00	8.9	39.7	10.2	139	4.56	86.9	1.94	22.4	3	0.8	6.4	62.4	30	7.6	14.3	56.2	15.1	29.7	8.5	5	5	10
KS008	ASS28	Post	3	Mo	STA	2016-04-11	15:50:00	17	m	197	80	20.6138		4	4.25	4.5	3	2.25	0	0	2		2016-04-11	15:52:00	8.3	37	10.2	181	4.23	87.4	1.97	22.6	2.1	0.7	7.4	72.7	20.4	6.9	14.3	56.6	13.3	24.7
KS008	ASS28	Pre	3	Di	STA	2016-04-12	05:45:00	17	m	197	80	20.6138		3	3.5	3.75	3.25	0.25	0	0	0		2016-04-12	07:04:00	9.2	41.6	8.7	154	4.76	87.2	1.93	22.1	3.4	1	4.3	50.3	39.6	10.1	14.2	56	14.8	28.8	8.25	5	5	7
KS008	ASS28	Post	4	Di	SK_K	2016-04-12	15:50:00	17	m	197	80	20.6138		3.5	4	4	3.25	2.25	0	0	1.25		2016-04-12	15:56:00	8.1	36.4	10.5	139	4.16	87.5	1.95	22.3	2.2	0.7	7.6	72	21.5	6.5	14.4	56.6	16.3	34.1
KS008	ASS28	Pre	4	Mi	SK_K	2016-04-13	05:40:00	17	m	197	80	20.6138		3.25	3.25	4	3.25	0.25	0	0	0.5		2016-04-13	07:05:00	8.9	39.6	7.2	141	4.75	83.4	1.87	22.4	2.7	0.8	3.7	52	38.5	9.5	14	52.6	12.4	21.6	8.25	4	5	NA
KS008	ASS28	Post	5	Mi	F	2016-04-13	12:40:00	17	m	197	80	20.6138		4	3.75	4.5	3.5	0	0	0	0		2016-04-13	12:49:00	9.4	43.2	12.4	87	4.9	88.1	1.92	21.8	4.3	1.1	7	56.5	35.2	8.3	14.1	56.3	15.3	32.3
KS008	ASS28	Pre	5	Do	F	2016-04-14	NA	17	m	197	80	20.6138		NA	NA	NA	NA	NA	NA	NA	NA		2016-04-14	07:02:00	8.9	40.2	7.5	133	4.8	83.7	1.85	22.1	3.4	0.7	3.4	46	45.1	8.9	14.3	54.2	13.5	23.4	NA	NA	NA	NA
KS008	ASS28	Post	6	Do	SCH_K	2016-04-14	16:30:00	17	m	197	80	20.6138		4	4	4.25	3	1	0	0	0.5		2016-04-14	16:35:00	8.6	38.9	13.7	111	4.42	88.1	1.96	22.2	3.1	0.9	9.7	70.5	22.7	6.8	14.7	58.5	16.7	34.5
KS008	ASS28	Pre	6	Fr	SCH_K	2016-04-15	05:45:00	17	m	197	80	20.6138		3.25	3.25	4	3.75	0	0	0	0		NA	NA	NA	NA	NA	NA	NA	NA	NA	NA	NA	NA	NA	NA	NA	NA	NA	NA	NA	NA	6.75	5	5	10
KS009	SME27	Pre	0	Do	F	2016-04-07	06:40:00	18	w	176	66.5	21.4682		1.5	1.5	1.75	1	0.75	1.5	1.75	2.75		2016-04-07	09:25:00	7.8	34.4	6.6	179	4.17	82.5	1.88	22.8	2	0.6	4	60.6	31.3	8.1	14	52.2	12.5	21.4
KS009	SME27	Post	1	Do	F	2016-04-07	NA	18	w	176	66.5	21.4682		NA	NA	NA	NA	NA	NA	NA	NA		NA	NA	NA	NA	NA	NA	NA	NA	NA	NA	NA	NA	NA	NA	NA	NA	NA	NA	NA	NA
KS009	SME27	Pre	1	Fr	F	2016-04-08	12:35:00	18	w	176	66.5	21.4682		0.5	0.5	3	1.25	1.25	4.25	2.25	5.25		2016-04-08	12:35:00	8.1	36.1	12.4	116	4.34	83.2	1.87	22.5	4	1	7.4	60	32.8	7.2	14.5	54.1	12.1	21.2
KS009	SME27	Post	2	Fr	F	2016-04-08	NA	18	w	176	66.5	21.4682		NA	NA	NA	NA	NA	NA	NA	NA		NA	NA	NA	NA	NA	NA	NA	NA	NA	NA	NA	NA	NA	NA	NA	NA	NA	NA	NA	NA
KS009	SME27	Pre	2	Mo	F	2016-04-11	08:00:00	18	w	176	66.5	21.4682		2.25	2.25	2.75	1.25	0	0.5	0.5	0.75		2016-04-11	10:09:00	8.1	36.4	6.9	166	4.31	84.6	1.88	22.2	2.2	0.5	4.2	60.9	32.3	6.8	14.7	56.2	12.7	22.2	7	4	4	10
KS009	SME27	Post	3	Mo	STA	2016-04-11	12:30:00	18	w	176	66.5	21.4682		3.75	3.75	4.25	3.25	0.75	0.25	0.5	0.75		2016-04-11	12:34:00	8.1	35.9	12.6	204	4.3	83.5	1.89	22.7	2.4	0.9	9.3	74.1	19.4	6.5	13.9	52.4	11.9	19.3
KS009	SME27	Pre	3	Di	STA	2016-04-12	NA	18	w	176	66.5	21.4682		NA	NA	NA	NA	NA	NA	NA	NA		2016-04-12	09:15:00	8.5	38	8.8	177	4.55	83.5	1.88	22.5	2.8	0.9	5.1	58.6	32.5	8.9	14.1	53.4	12.3	21.8	NA	NA	NA	NA
KS009	SME27	Post	4	Di	SK	2016-04-12	NA	18	w	176	66.5	21.4682		NA	NA	NA	NA	NA	NA	NA	NA		NA	NA	NA	NA	NA	NA	NA	NA	NA	NA	NA	NA	NA	NA	NA	NA	NA	NA	NA	NA
KS009	SME27	Pre	4	Mi	SK	2016-04-13	NA	18	w	176	66.5	21.4682		NA	NA	NA	NA	NA	NA	NA	NA		2016-04-13	09:00:00	7.9	35.7	6.9	161	4.21	84.8	1.87	22.1	2	0.6	4.3	63.4	29.2	7.4	14.2	54.6	12.7	22.2	NA	NA	NA	NA
KS009	SME27	Post	5	Mi	K	2016-04-13	NA	18	w	176	66.5	21.4682		NA	NA	NA	NA	NA	NA	NA	NA		NA	NA	NA	NA	NA	NA	NA	NA	NA	NA	NA	NA	NA	NA	NA	NA	NA	NA	NA	NA
KS009	SME27	Pre	5	Do	K	2016-04-14	NA	18	w	176	66.5	21.4682		NA	NA	NA	NA	NA	NA	NA	NA		NA	NA	NA	NA	NA	NA	NA	NA	NA	NA	NA	NA	NA	NA	NA	NA	NA	NA	NA	NA	NA	NA	NA	NA
KS009	SME27	Post	6	Do	SCH	2016-04-14	NA	18	w	176	66.5	21.4682		NA	NA	NA	NA	NA	NA	NA	NA		NA	NA	NA	NA	NA	NA	NA	NA	NA	NA	NA	NA	NA	NA	NA	NA	NA	NA	NA	NA
KS009	SME27	Pre	6	Fr	SCH	2016-04-15	NA	18	w	176	66.5	21.4682		NA	NA	NA	NA	NA	NA	NA	NA		NA	NA	NA	NA	NA	NA	NA	NA	NA	NA	NA	NA	NA	NA	NA	NA	NA	NA	NA	NA	NA	NA	NA	NA
KS010	RSC28	Pre	0	Do	F	2016-04-07	06:35:00	18	w	171	64	21.8871		4.25	3.5	4.25	3.75	0.75	0.25	0.25	0.25		2016-04-07	07:24:00	8.2	35.6	7.4	169	4.41	80.7	1.86	23	2	0.5	4.9	66.7	26.8	6.5	13.6	49.1	12.9	22.5
KS010	RSC28	Post	1	Do	F	2016-04-07	NA	18	w	171	64	21.8871		NA	NA	NA	NA	NA	NA	NA	NA		2016-04-07	14:28:00	8.2	36.3	9.7	175	4.51	80.4	1.82	22.6	1.8	0.6	7.3	75	19.3	5.7	13.6	49.1	12.4	20.9
KS010	RSC28	Pre	1	Fr	F	2016-04-08	07:20:00	18	w	171	64	21.8871		3.5	3.5	3.75	3.5	1	1	0.75	0.75		2016-04-08	07:22:00	7.9	34.8	6.9	161	4.31	80.7	1.84	22.7	1.6	0.6	4.7	69	23.8	7.2	13.6	49.6	12.5	21.2
KS010	RSC28	Post	2	Fr	F	2016-04-08	14:20:00	18	w	171	64	21.8871		3	3.5	4.25	1.5	3.5	0.25	1.5	4.25		2016-04-08	14:19:00	7.5	33	10.1	151	4.11	80.3	1.83	22.8	2	0.7	7.4	73.1	20.5	6.4	13.5	49.2	12.3	19.8
KS010	RSC28	Pre	2	Mo	F	2016-04-11	06:35:00	18	w	171	64	21.8871		3.5	3.5	2.75	1.5	0	4	3.5	1.75		2016-04-11	09:45:00	8.6	38.2	8.1	150	4.69	81.3	1.83	22.4	2	0.7	5.4	67	25.6	7.4	13.6	49.6	12.1	19.5	6.25	4	5	30
KS010	RSC28	Post	3	Mo	STA	2016-04-11	NA	18	w	171	64	21.8871		NA	NA	NA	NA	NA	NA	NA	NA		2016-04-11	17:40:00	7.3	31.9	8.9	178	3.9	81.6	1.86	22.8	2.4	0.6	5.9	66	26.8	7.2	13.7	50.5	13.2	24
KS010	RSC28	Pre	3	Di	STA	2016-04-12	06:30:00	18	w	171	64	21.8871		4.5	4.75	4.25	4.25	0	1	1	0.5		2016-04-12	07:20:00	8.1	36	6.6	133	4.44	81.1	1.83	22.6	2.2	0.6	3.8	57.5	33.9	8.6	13.9	50.5	11.7	18.4	7.25	4	4	25
KS010	RSC28	Post	4	Di	SK	2016-04-12	NA	18	w	171	64	21.8871		NA	NA	NA	NA	NA	NA	NA	NA		NA	NA	NA	NA	NA	NA	NA	NA	NA	NA	NA	NA	NA	NA	NA	NA	NA	NA	NA	NA
KS010	RSC28	Pre	4	Mi	KS	2016-04-13	06:47:00	18	w	171	64	21.8871		2.5	3.25	3.5	3	1.75	2.5	NA	2		2016-04-13	07:28:00	8.9	40.8	9.2	120	5.01	81.3	1.78	21.9	3.2	0.7	5.3	57.7	34.8	7.5	13.7	50.1	13.3	25.4	7	3	2	20
KS010	RSC28	Post	5	Mi	K	2016-04-13	14:50:00	18	w	171	64	21.8871		2.25	2.75	2.25	1.25	0.25	4.25	4.5	4.25		2016-04-13	14:52:00	7.7	33.8	10.1	126	4.16	81.2	1.86	22.9	2.7	0.7	6.7	66.2	26.9	6.9	13.7	50.1	12.9	22.7
KS010	RSC28	Pre	5	Do	K	2016-04-14	06:55:00	18	w	171	64	21.8871		3.75	3.25	4	3.5	0.75	1.25	1.5	2		2016-04-14	07:24:00	8.2	36	6.6	145	4.46	80.8	1.85	22.9	2.4	0.6	3.6	54.8	36.5	8.7	13.6	49.4	13	23.2	6.25	4	3	30
KS010	RSC28	Post	6	Do	SCH	2016-04-14	16:30:00	18	w	171	64	21.8871		2.75	3.75	4.75	1.25	2.75	1.25	0.75	4		2016-04-14	16:29:00	8.5	38.7	13.8	112	4.74	81.6	1.8	22	4	1	8.8	64.1	29	6.9	13.5	49.6	13	24.9
KS010	RSC28	Pre	6	Fr	SCH	2016-04-15	06:35:00	18	w	171	64	21.8871		3.25	3.25	3.25	3	1.25	4.25	2.75	2		NA	NA	NA	NA	NA	NA	NA	NA	NA	NA	NA	NA	NA	NA	NA	NA	NA	NA	NA	NA	7.5	4	5	15
KS012	KVE10	Pre	0	Do	F	2016-04-07	NA	18	w	172	54	18.2531		NA	NA	NA	NA	NA	NA	NA	NA		2016-04-07	07:19:00	7.9	35	10	211	4.17	83.8	1.89	22.5	4	1	5	50.5	40.8	8.7	12.5	48.5	11.5	17.2
KS012	KVE10	Post	1	Do	F	2016-04-07	NA	18	w	172	54	18.2531		NA	NA	NA	NA	NA	NA	NA	NA		2016-04-07	11:40:00	7.6	33.2	12	242	3.99	83.1	1.91	23	3.2	0.9	7.9	65.5	26.6	7.9	12.9	49.1	11	16.1
KS012	KVE10	Pre	1	Fr	F	2016-04-08	07:15:00	18	w	172	54	18.2531		4	6	4.5	4	1.5	0	0	0.75		2016-04-08	07:24:00	7.6	33.4	7	214	4.01	83.4	1.9	22.8	1.9	0.4	4.7	66.6	27.1	6.3	13	50	10.7	13.6
KS012	KVE10	Post	2	Fr	F	2016-04-08	14:10:00	18	w	172	54	18.2531		4	6	4.75	4.25	0.75	0	0	1.5		2016-04-08	14:07:00	8	35.3	12.7	194	4.24	83.4	1.9	22.8	4.3	1.2	7.2	57.3	34	8.7	12.9	49.2	11.5	17.4
KS012	KVE10	Pre	2	Mo	F	2016-04-11	05:30:00	18	w	172	54	18.2531		5.5	6	5.25	5.5	0	0	0	0		2016-04-11	07:12:00	8.9	39.9	10	177	4.77	83.6	1.87	22.3	4.4	0.8	4.8	48	44.1	7.9	13	50	11.8	18.9	7	4	4	10
KS012	KVE10	Post	3	Mo	STA	2016-04-11	15:40:00	18	w	172	54	18.2531		4.5	6	2.75	4.25	0.25	0	3	0.25		2016-04-11	15:44:00	7.8	34.6	15.1	180	4.17	83	1.88	22.6	5.1	1.3	8.7	57.4	33.7	8.9	12.8	48.5	11	15
KS012	KVE10	Pre	3	Di	STA	2016-04-12	06:30:00	18	w	172	54	18.2531		4.75	5.5	4	4.5	0.25	0	1	0.75		2016-04-12	07:09:00	8.3	36.9	9.7	232	4.41	83.7	1.89	22.6	3.7	0.9	5.1	52.9	38.6	8.5	12.9	49.7	11.3	16.9	7	4	3	15
KS012	KVE10	Post	4	Di	SK_K	2016-04-12	16:20:00	18	w	172	54	18.2531		5	5.75	4.75	4.25	0.25	0	0	1		2016-04-12	16:20:00	8.3	36.7	9.8	252	4.39	83.6	1.89	22.6	3.9	1	4.9	50.4	40.5	9.1	13.3	51	11.7	18.7
KS012	KVE10	Pre	4	Mi	SK_K	2016-04-13	05:30:00	18	w	172	54	18.2531		5	5.75	4.75	4.5	0.75	0	0.5	1.5		2016-04-13	07:10:00	8.9	39	NA	211	4.69	83.2	1.89	22.8	NA	NA	NA	NA	NA	NA	12.8	48.7	11.8	19	6.75	4	4	10
KS012	KVE10	Post	5	Mi	F	2016-04-13	15:05:00	18	w	172	54	18.2531		4.75	5.75	4.25	4.5	0.5	0	0.5	1.25		2016-04-13	15:09:00	8.2	35.7	11.4	172	4.29	83.2	1.91	23	3.8	1.2	6.4	56.5	33.6	9.9	12.9	49.3	11.8	19.8
KS012	KVE10	Pre	5	Do	F	2016-04-14	05:30:00	18	w	172	54	18.2531		4.75	5.25	4	4	0.75	0.5	0.5	0.75		2016-04-14	07:09:00	8.9	39.7	8.6	203	4.77	83.3	1.86	22.4	3.8	0.7	4.1	47.8	44	8.2	12.8	49.3	11.5	18	7.25	4	5	10
KS012	KVE10	Post	6	Do	SCH_K	2016-04-14	16:35:00	18	w	172	54	18.2531		4.25	5.5	4.75	3.75	2	0.5	0.25	NA		2016-04-14	16:38:00	9.4	42.7	17.6	150	5.1	83.7	1.84	22	7.1	1.6	8.9	50.9	40.7	8.4	13	50.1	12.8	21.7
KS012	KVE10	Pre	6	Fr	SCH_K	2016-04-15	05:35:00	18	w	172	54	18.2531		4.5	5.5	4.5	4	1.5	0.5	0	1.75		2016-04-15	12:15:00	8.5	38	13.1	209	4.59	82.8	1.85	22.3	2.9	0.8	9.4	71.8	22.4	5.8	12.8	48.8	12.8	22.3	7.25	4	4	5
KS014	KRR06	Pre	0	Do	F	2016-04-07	NA	17	w	174	65	21.4692		NA	NA	NA	NA	NA	NA	NA	NA		2016-04-07	09:15:00	8.5	37.7	6.5	114	4.44	84.7	1.91	22.5	2.2	0.6	3.7	58.2	34.3	7.5	13.9	53.2	13.6	24.4
KS014	KRR06	Post	1	Do	F	2016-04-07	NA	17	w	174	65	21.4692		NA	NA	NA	NA	NA	NA	NA	NA		2016-04-07	10:57:00	8	35.6	6.8	157	4.19	84.8	1.91	22.6	2	0.6	4.2	62	30.6	7.4	14	53.3	13	22.1
KS014	KRR06	Pre	1	Fr	F	2016-04-08	09:10:00	17	w	174	65	21.4692		4.5	5	5	4.75	1	1	0.5	0.75		2016-04-08	09:12:00	8.4	37.5	7.7	155	4.38	85.6	1.92	22.4	2.1	0.6	5	65.4	28.1	6.5	14	54.4	14.6	29.1
KS014	KRR06	Post	2	Fr	F	2016-04-08	13:50:00	17	w	174	65	21.4692		2.75	3.75	3.75	1.25	3.25	1.75	1.25	3.5		2016-04-08	13:58:00	7.7	33.6	5.7	96	3.95	85	1.94	22.8	1.8	0.4	3.5	61.5	31.6	6.9	13.7	52.4	12.2	19.4
KS014	KRR06	Pre	2	Mo	F	2016-04-11	06:45:00	17	w	174	65	21.4692		4.75	4.75	5.75	5.5	0	1	0.25	0		2016-04-11	09:47:00	8.2	36.6	6.8	107	4.29	85.2	1.91	22.5	2.1	0.7	4	59.6	32.2	8.2	13.7	53.2	13.6	26.9	7.25	5	5	15
KS014	KRR06	Post	3	Mo	STA	2016-04-11	NA	17	w	174	65	21.4692		NA	NA	NA	NA	NA	NA	NA	NA		2016-04-11	17:42:00	7.7	33.9	7.8	127	3.97	85.3	1.93	22.6	2.5	0.6	4.7	60.7	32.7	6.6	13.8	53.3	15.2	31.6
KS014	KRR06	Pre	3	Di	STA	2016-04-12	06:35:00	17	w	174	65	21.4692		5.25	5	5.75	5.5	0	0.75	0.25	0		2016-04-12	09:16:00	7.8	34.7	5.2	122	4.1	84.7	1.91	22.6	1.9	0.5	2.8	53.7	37.4	8.9	13.7	52.9	13.4	24.4	7	5	5	5
KS014	KRR06	Post	4	Di	SK_K	2016-04-12	16:35:00	17	w	174	65	21.4692		3	4.25	4.25	1	3.25	1.75	0.75	3.5		2016-04-12	16:39:00	8.3	36.7	9.8	127	4.31	85.1	1.93	22.6	3	0.9	5.9	60.4	31	8.6	14	53.9	14.6	28.6
KS014	KRR06	Pre	4	Mi	SK_K	2016-04-13	06:35:00	17	w	174	65	21.4692		3.75	5	4.75	2.5	3.5	1	0.75	1.75		2016-04-13	09:14:00	7.8	34.2	4.7	100	4.03	84.9	1.93	22.8	1.6	0.4	2.7	57.7	35.6	6.7	13.7	52.5	13	24.5	6.5	5	5	10
KS014	KRR06	Post	5	Mi	F	2016-04-13	14:50:00	17	w	174	65	21.4692		3.5	4.5	4.5	3.5	1.75	1	1	1.75		2016-04-13	14:56:00	8	35.4	6.1	105	4.16	84.9	1.93	22.7	2.4	0.5	3.2	53.3	39.4	7.3	13.8	53.2	15.9	32.5
KS014	KRR06	Pre	5	Do	F	2016-04-14	06:50:00	17	w	174	65	21.4692		4.5	4.75	4.75	4.5	0.75	0.75	0.5	0.25		2016-04-14	09:12:00	8.3	36.8	5.5	127	4.33	84.9	1.91	22.5	1.7	0.5	3.3	60	32.2	7.8	13.7	53	14.8	29.9	7.75	5	5	10
KS014	KRR06	Post	6	Do	SCH_K	2016-04-14	15:55:00	17	w	174	65	21.4692		3	4.5	4.75	1.75	3	1.25	0.75	2.5		2016-04-14	16:04:00	7.7	34	9.1	100	4.04	84.2	1.91	22.7	2.3	0.6	6.2	68.3	26.1	5.6	13.9	52.7	15.9	32.4
KS014	KRR06	Pre	6	Fr	SCH_K	2016-04-15	06:40:00	17	w	174	65	21.4692		5	5.25	5.25	4.75	1.25	0.5	0.5	0.5		NA	NA	NA	NA	NA	NA	NA	NA	NA	NA	NA	NA	NA	NA	NA	NA	NA	NA	NA	NA	8	5	5	10
KS016	DTL20	Pre	0	Do	F	2016-04-07	NA	15	m	193	80	21.4771		NA	NA	NA	NA	NA	NA	NA	NA		2016-04-07	09:23:00	9.4	42.1	8.4	161	5.2	80.9	1.8	22.3	3.9	0.8	3.7	44.1	47	8.9	14.1	50.8	11.7	17.3
KS016	DTL20	Post	1	Do	F	2016-04-07	16:40:00	15	m	193	80	21.4771		3.75	4.25	4.25	3.25	3.5	1.25	1	3.25		2016-04-07	16:42:00	9.8	44	8.6	194	5.42	81.2	1.81	22.3	3.6	0.7	4.3	49.8	42.4	7.8	14	50.9	13.5	25
KS016	DTL20	Pre	1	Fr	F	2016-04-08	08:35:00	15	m	193	80	21.4771		3.75	3.75	4.25	2.5	3.75	1.75	1	3.25		2016-04-08	08:38:00	9	40.9	5.6	181	5.05	80.9	1.78	22	2.2	0.4	3	53.3	39.5	7.2	14.1	51	11.4	18.4
KS016	DTL20	Post	2	Fr	F	2016-04-08	10:10:00	15	m	193	80	21.4771		3.25	3.75	4.25	2.25	4.25	1.75	1.5	4.25		2016-04-08	10:10:00	8.8	39.4	6.2	183	4.86	81.1	1.8	22.3	2.8	0.5	2.9	46.6	45.4	8	14.4	51.9	12.1	18.4
KS016	DTL20	Pre	2	Mo	F	2016-04-11	05:45:00	15	m	193	80	21.4771		3.75	2.25	3.75	3.5	2.25	NA	3.5	2.75		2016-04-11	09:13:00	9.4	42.4	7.2	176	5.19	81.7	1.82	22.3	2.9	0.7	3.6	50.4	41.4	8.2	14.4	52.2	12	18.7	8	5	4	NA
KS016	DTL20	Post	3	Mo	STA	2016-04-11	16:20:00	15	m	193	80	21.4771		3.25	3.75	4	3.5	3.25	1.5	2	3.75		2016-04-11	16:22:00	9.9	44.7	9.9	150	5.44	82.1	1.81	22.1	4.4	0.9	4.6	46.6	44.8	8.6	14.6	53.5	12.6	21.1
KS016	DTL20	Pre	3	Di	STA	2016-04-12	06:15:00	15	m	193	80	21.4771		4.25	4.5	4	3.75	2.75	0.75	1.75	2		2016-04-12	09:25:00	9.9	45.5	8.5	186	5.56	81.9	1.8	21.9	3.6	0.8	4.1	48.9	43	8.1	14.5	53.1	11.9	18.5	8	5	4	10
KS016	DTL20	Post	4	Di	SK	2016-04-12	17:20:00	15	m	193	80	21.4771		2.75	3	4	2.25	2.75	NA	1.25	2.75		2016-04-12	17:25:00	9.3	41.8	7.4	146	5.11	81.8	1.81	22.1	3	0.6	3.8	51.2	40.7	8.1	14.5	52.8	12.5	20.4
KS016	DTL20	Pre	4	Mi	SK	2016-04-13	20:00:00	15	m	193	80	21.4771		5.25	3.75	4.25	4	2.5	0.75	0.25	2.25		2016-04-13	08:31:00	8.8	39.4	6.2	165	4.87	80.9	1.81	22.3	2.6	0.6	3	49	43.2	7.8	14	50.5	12	19.1	8	2	5	20
KS016	DTL20	Post	5	Mi	K	2016-04-13	10:30:00	15	m	193	80	21.4771		2.5	3	4	1.75	4.5	1.75	2	4.25		2016-04-13	10:37:00	8.6	38.4	5.8	150	4.71	81.6	1.83	22.4	2.2	0.5	3.1	54.2	37.8	8	14.6	53.2	12.3	21
KS016	DTL20	Pre	5	Do	K	2016-04-14	06:00:00	15	m	193	80	21.4771		3.5	3.75	4	2.5	4	1.25	0.75	3.75		2016-04-14	09:17:00	9.7	44.2	7.4	131	5.44	81.2	1.79	22	3.5	0.7	3.2	43.5	47.8	8.7	14.4	52.2	12.5	21.2	8	5	5	10
KS016	DTL20	Post	6	Do	SCH	2016-04-14	17:00:00	15	m	193	80	21.4771		4.5	3.5	4.25	2.5	4	0.5	0.75	3.75		2016-04-14	17:05:00	9.9	44.5	10.9	136	5.48	81.3	1.81	22.2	4.2	1	5.7	52.3	38.3	9.4	14.5	52.5	12.8	21.5
KS016	DTL20	Pre	6	Fr	SCH	2016-04-15	NA	15	m	193	80	21.4771		NA	NA	NA	NA	NA	NA	NA	NA		NA	NA	NA	NA	NA	NA	NA	NA	NA	NA	NA	NA	NA	NA	NA	NA	NA	NA	NA	NA	NA	NA	NA	NA
KS018	AMJ24	Pre	0	Do	F	2016-04-07	NA	15	m	180	67	20.679		NA	NA	NA	NA	NA	NA	NA	NA		2016-04-07	09:12:00	10	45.1	7.6	154	5.12	88	1.96	22.2	3.3	0.7	3.6	47.8	43.5	8.7	14.2	57.2	13	23.2
KS018	AMJ24	Post	1	Do	F	2016-04-07	17:00:00	15	m	180	67	20.679		3.75	4.5	4.75	3	3	0.75	0.5	3		2016-04-07	17:01:00	9.9	44.9	8.6	134	5.08	88.2	1.96	22.2	3.9	0.8	3.9	46	45.2	8.8	14	56.7	13.6	24.7
KS018	AMJ24	Pre	1	Fr	F	2016-04-08	08:30:00	15	m	180	67	20.679		4	3.5	4.75	3.5	1.5	0.25	1.5	1.25		2016-04-08	08:37:00	8.9	38.8	7	88	4.43	87.6	2.01	22.9	2.8	0.7	3.5	51	40.7	8.3	13.8	55.9	16.1	32.9
KS018	AMJ24	Post	2	Fr	F	2016-04-08	10:10:00	15	m	180	67	20.679		3.75	3.5	4.5	2.5	2.75	0.75	1.5	2.25		2016-04-08	10:13:00	9.1	40.3	6.6	138	4.59	87.9	1.98	22.5	2.6	0.5	3.5	53.1	39.4	7.5	14	56.5	13.1	24.1
KS018	AMJ24	Pre	2	Mo	F	2016-04-11	05:45:00	15	m	180	67	20.679		4	2.5	3.25	4	0.25	1.75	2.25	0.5		2016-04-11	09:21:00	9.6	42.8	7.1	132	4.85	88.3	1.98	22.4	3.1	0.7	3.3	47.5	44.7	7.8	14.1	57.3	13.9	26.5	8.25	4	5	30
KS018	AMJ24	Post	3	Mo	STA	2016-04-11	16:20:00	15	m	180	67	20.679		3.25	3.5	4	2.75	2.25	1.25	1.25	1.75		2016-04-11	16:20:00	8.7	39	8.1	112	4.43	88	1.96	22.3	3.7	0.6	3.8	47.5	45.6	6.9	13.9	56.3	14.5	28.1
KS018	AMJ24	Pre	3	Di	STA	2016-04-12	06:00:00	15	m	180	67	20.679		4	3	3.75	3.5	0.75	2.25	1	0.5		2016-04-12	09:30:00	8.8	39.5	5.3	144	4.49	87.9	1.96	22.2	2.1	0.5	2.7	52.1	40.4	7.5	14.1	56.7	12.8	21.6	8	4	5	30
KS018	AMJ24	Post	4	Di	SK	2016-04-12	17:20:00	15	m	180	67	20.679		3	3.5	4	2.25	4.25	2	1.25	4.5		2016-04-12	17:23:00	8.1	36	6.1	109	4.11	87.5	1.98	22.6	2.4	0.5	3.2	52.5	40.1	7.4	14	55.8	14	26.2
KS018	AMJ24	Pre	4	Mi	SK	2016-04-13	06:15:00	15	m	180	67	20.679		3.5	3	3.5	3	2	1	1.5	1.25		2016-04-13	08:41:00	9.3	41.5	6.4	119	4.71	88.1	1.98	22.5	2.9	0.5	3	47.6	45.6	6.8	14.1	57.2	14.7	28.5	8	5	5	30
KS018	AMJ24	Post	5	Mi	K	2016-04-13	10:25:00	15	m	180	67	20.679		3.75	4.5	4.25	2.75	1.5	1	1	1		2016-04-13	10:30:00	9.3	42.5	7.1	117	4.82	88.1	1.93	22	3.6	0.6	2.9	40.6	51.3	8.1	14.1	57.1	14.7	28.3
KS018	AMJ24	Pre	5	Do	K	2016-04-14	06:15:00	15	m	180	67	20.679		NA	3	4	3.25	1.25	1	1	1.25		2016-04-14	09:21:00	9.2	40.9	7	146	4.66	87.7	1.97	22.5	3.6	0.5	2.9	41.3	51.4	7.3	14.1	56.1	14.5	26.8	8	NA	5	15
KS018	AMJ24	Post	6	Do	SCH	2016-04-14	17:00:00	15	m	180	67	20.679		3.25	4	4.75	2.25	2.5	1	1.75	2.75		2016-04-14	17:03:00	8.5	37.5	6.7	110	4.28	87.7	1.99	22.7	2.7	0.4	3.6	53.7	40.4	5.9	14	56.3	14.4	28.3
KS018	AMJ24	Pre	6	Fr	SCH	2016-04-15	06:15:00	15	m	180	67	20.679		3.5	NA	3.75	2.5	2.25	NA	1	NA		NA	NA	NA	NA	NA	NA	NA	NA	NA	NA	NA	NA	NA	NA	NA	NA	NA	NA	NA	NA	7.5	5	5	10
KS020	TMA22	Pre	0	Do	F	2016-04-07	NA	17	w	178	66	20.8307		NA	NA	NA	NA	NA	NA	NA	NA		2016-04-07	09:22:00	8.5	38.3	9.5	134	4.63	82.8	1.84	22.2	3	0.9	5.6	59.6	32.1	8.3	13.7	51.3	11.4	16.3
KS020	TMA22	Post	1	Do	F	2016-04-07	NA	17	w	178	66	20.8307		NA	NA	NA	NA	NA	NA	NA	NA		2016-04-07	11:38:00	10.2	46.8	14	108	5.63	83.2	1.82	21.8	4.9	1.2	7.9	56.4	35.2	8.4	13.7	51.4	13.7	26.5
KS020	TMA22	Pre	1	Fr	F	2016-04-08	09:10:00	17	w	178	66	20.8307		4.75	5.5	5.25	4.25	1.25	1	0.5	0.75		2016-04-08	09:14:00	8.8	39.7	9.1	131	4.77	83.2	1.84	22.2	2.8	0.8	5.5	60.5	31.1	8.4	13.8	51.9	12.6	21.4
KS020	TMA22	Post	2	Fr	F	2016-04-08	13:50:00	17	w	178	66	20.8307		3.5	5	5	NA	1.5	1	0.75	2.25		2016-04-08	14:01:00	7.2	32.2	6.7	169	3.88	82.9	1.86	22.5	2.1	0.5	4.1	61.7	32	6.3	13.8	51.8	12	19.5
KS020	TMA22	Pre	2	Mo	F	2016-04-11	06:00:00	17	w	178	66	20.8307		4.5	4.75	4.5	4.5	0.25	1.25	0.75	0.75		2016-04-11	09:54:00	9.3	41.7	8.1	163	5.02	83.1	1.85	22.3	2.6	0.6	4.9	60.5	32.8	6.7	14	52.5	12.6	21.2	7.25	4	4	60
KS020	TMA22	Post	3	Mo	STA	2016-04-11	16:00:00	17	w	178	66	20.8307		3.75	5	5	3.75	2	1.25	1.25	2.25		2016-04-11	16:03:00	10.7	48.9	14.3	107	5.84	83.8	1.83	21.8	5.2	1.3	7.8	54.7	36.5	8.8	14	52.8	12	19.6
KS020	TMA22	Pre	3	Di	STA	2016-04-12	06:30:00	17	w	178	66	20.8307		4	4.75	5	4.25	1.5	1	0.75	1.25		2016-04-12	09:20:00	7.8	34.8	6.1	170	4.21	82.6	1.84	22.3	1.8	0.4	3.9	64.5	29.3	6.2	13.5	50.5	10.9	14.4	7.25	4	4	30
KS020	TMA22	Post	4	Di	SK_K	2016-04-12	16:00:00	17	w	178	66	20.8307		3.5	4.25	4.25	3.25	2.5	1.75	1	2.75		2016-04-12	16:04:00	7.5	32.3	8.4	166	3.93	82.2	1.9	23.1	2.3	0.7	5.4	64.7	28.3	7	13.4	49.7	12	19.8
KS020	TMA22	Pre	4	Mi	SK_K	2016-04-13	06:10:00	17	w	178	66	20.8307		3.75	5	4.5	3.25	2.75	1	0.75	2.25		2016-04-13	09:17:00	7.3	32.5	6.4	172	3.94	82.6	1.88	22.6	1.9	0.5	4	62.4	30.3	7.3	13.4	50	11.5	17.5	7.5	4	3	30
KS020	TMA22	Post	5	Mi	F	2016-04-13	15:00:00	17	w	178	66	20.8307		3.75	4.25	5	3.75	2	1.25	1	2.25		2016-04-13	15:07:00	7.8	35.2	8.5	123	4.23	83.1	1.85	22.3	3.8	0.7	4	47.7	44.6	7.7	13.8	51.8	13.3	24.7
KS020	TMA22	Pre	5	Do	F	2016-04-14	06:30:00	17	w	178	66	20.8307		4	4.5	4.25	3.75	2	1.75	0.75	2.5		2016-04-14	09:14:00	8.5	37.8	7.7	124	4.57	82.5	1.86	22.6	2.7	0.6	4.4	57.3	35.4	7.3	14	52.2	12.8	23.9	7.75	4	3	30
KS020	TMA22	Post	6	Do	SCH_2	2016-04-14	17:13:00	17	w	178	66	20.8307		2	3.75	4.75	2	3.75	1.75	0.75	4		2016-04-14	17:17:00	7.6	33.4	12	165	4.05	82.4	1.88	22.7	1.7	0.5	9.8	81.6	14.3	4.1	13.7	50.9	12.4	20.9
KS020	TMA22	Pre	6	Fr	SCH_2	2016-04-15	06:00:00	17	w	178	66	20.8307		3.5	5	4.25	3.5	2.75	1	1	NA		NA	NA	NA	NA	NA	NA	NA	NA	NA	NA	NA	NA	NA	NA	NA	NA	NA	NA	NA	NA	8.5	4	4	30
